# Supplementary material for: Genome-Wide Identification, Expression Profile, and Alternative Splicing Analysis of the Brassinosteroid-Signaling Kinase (BSK) Family Genes in Arabidopsis
Source: Int J Mol Sci. 2019 Mar 6;20(5):1138. doi: 10.3390/ijms20051138 (PMC6429265; doi:10.3390/ijms20051138)
Supplement: Supplementary file 1 [file ijms-20-01138-s001.zip › ijms-457177 sp proof done/Table S2.xlsx]

## Sheet: Sheet1
oligo name	sequnce	purpose
BSK2-RTF	AATACTACTCCAAGTTGGTGGG	RT-PCR
BSK2-RTR	TCATTAAGTAGGAGAAAGCCCG
BSK3-RTF	TGATGAAGAATAGTCGGGATGG
BSK3-RTR	TCACTATCAGAAAACTGCCCAT
BSK8-RTF	GCCTGATTCTCGTCAATTCTTG
BSK8-RTR	AACAACACCCAAGTAGATTTGC
BSK5-RTF	AGCATCTCTTTCACTGGGATAG
BSK5-RTF	AGGTATTCAGGAGGTGTGAAAG
BSK9-RTF	TGGAGAGTGGATCTAAGTGGTA
BSK9-RTR	CTCTGTGTAGAATTCGATTGCG
BSK12-RTF	ATGGCTAATGATACTCTTGCGA
BSK12-RTR	CTTCAGCTACAAAATAGGCGAC
BSK1-RTF	GATTTCAAAACAGCCATCGACT
BSK1-RTR	AGTAAGTAGCATAGACTTCGCC
BSK5-ASF	ACCCATCTCAAATCAACTCACA	AS
BSK5-ASR	TCTCTCGTCTCCTTCACAACAG
BSK5.2-ASF	CACACTCTCTCTGCTAACAAA	RT-PCR
BSK5.2-ASR	CTCAACCTCATAGACCACTTC
